# Supplementary material for: Common analysis of direct RNA sequencinG CUrrently leads to misidentification of m5C at GCU motifs
Source: Life Sci Alliance. 2023 Nov 29;7(2):e202302201. doi: 10.26508/lsa.202302201 (PMC10687253; doi:10.26508/lsa.202302201)
Supplement: Supplementary file 1 [file LSA-2023-02201_TableS1.xlsx]

## Sheet: Sheet1
Supplementary Table S1. Sequencing statistics for each RNA sample sequenced with ONT.
Sample	Condition	Reads	Mbp Mapped (% Mapped)	Read N50 (bp)	Max Read Length (bp)	rRNA Reads (%)	SRA Accession	Reference
B. malayi	adult female	1079050	822 (46%)	951	16700	30,132 (2.8%)	SRR23886071	This study
D. ananassae	adult pooled male & female	1437277	809 (83%)	679	7435	17,233 (1.2%)	SRR15923920	Tvedte et al. (2022)
C. albicans	yeast	3166504	2,395 (77%)	1016	9797	3,060 (0.1%)	SRR23886070	This study
E. coli	grown in LB	286517	216 (72%)	1053	3771	243,144 (85%)	SRR23886068	This study
SINV	JW18 cells + Wolbachia	210	0.32 (0.2%)	3522	11259	N/A	SRR23886072	This study
SINV IVT	in vitro transcribed	1400	1.38 (0.1%)	1359	10609	N/A	SRR23886069	This study
A549 native	A549 whole cells	443281	432 (86%)	1250	10266	4,559 (1.1%)	N/A	Chen et al. (2021)
A549 IVT	in vitro transcribed	1334165	1,024 (83%)	1032	9222	12,082 (0.9%)	SRR23950397	McCormick et al. (2023)
SARS-CoV-2 native	SARS-CoV-2-infected Vero cells	543316	1,514 (83%)	3368	30000	N/A	N/A	Kim et al. (2020)
SARS-CoV-2 IVT	in vitro transcribed	2923041	4,326 (94%)	2212		N/A	N/A	Kim et al. (2020)
curlcake construct	in vitro transcribed	50258	51.9 (96%)	1458	2753	N/A	SRR8767350	Liu et al. (2019)
