# Supplementary material for: Common analysis of direct RNA sequencinG CUrrently leads to misidentification of m5C at GCU motifs
Source: Life Sci Alliance. 2023 Nov 29;7(2):e202302201. doi: 10.26508/lsa.202302201 (PMC10687253; doi:10.26508/lsa.202302201)
Supplement: Supplementary file 2 [file LSA-2023-02201_TableS2.xlsx]

## Sheet: Sheet1
Supplementary Table S2. Statistics for the 10-nt sequences surrounding the top 1000 m5C fractions for each sample.
Sample	%GC in reference	GCU sites in reference	Range of modified fractions	%GC in top 1000 sequences	rRNA in top 1000 sequences (%)	rRNA GCU sites in top 1000 sequences (%)
B. malayi	0.385	333390	0.96 - 1.0	0.454	8 (0.8%)	5 (0.5%)
D. ananassae	0.48	1309242	0.96 - 1.0	0.537	10 (1%)	8 (0.8%)
C. albicans	0.351	84510	0.98 - 1.0	0.459	8 (0.8%)	4 (0.4%)
E. coli	0.509	80209	0.85 - 1.0	0.571	283 (28.3%)	86 (8.6%)
