# Supplementary material for: Common analysis of direct RNA sequencinG CUrrently leads to misidentification of m5C at GCU motifs
Source: Life Sci Alliance. 2023 Nov 29;7(2):e202302201. doi: 10.26508/lsa.202302201 (PMC10687253; doi:10.26508/lsa.202302201)
Supplement: Supplementary file 3 [file LSA-2023-02201_TableS3.xlsx]

## Sheet: Sheet1
Supplementary Table S3. Summary of all 5 motifs in the top 1000 m5C fractions. Motifs in grey boxes were not significantly enriched.
	B. malayi	D. ananassae	C. albicans	E. coli	A549 native RNA	A549 IVT RNA
Motif 1
	E-value: 3.8e-737	E-value: 1.7e-549	E-value: 1.4e-1082	E-value: 6.9e-260	E-value: 1.5e-442	E-value: 5.5e-847
	Sites: 682	Sites: 598	Sites: 821	Sites: 351	Sites: 515	Sites: 742
Motif 2
	E-value: 4.1e-018	E-value: 3.1e-040	E-value: 2.3e-031	E-value: 7.8e-019	E-value: 3.3e-009	E-value: 9.9e-013
	Sites: 69	Sites: 53	Sites: 50	Sites: 79	Sites: 29	Sites: 29
Motif 3
	E-value: 3.1e-015	E-value: 3.3e-033	E-value: 5.3e-008	E-value: 6.5e-009	E-value: 4.5e-009	E-value: 7.5e-002
	Sites: 44	Sites: 52	Sites: 24	Sites: 32	Sites: 21	Sites: 19
Motif 4
	E-value: 1.5e-001	E-value: 9.8e-010	E-value: 1.9e+003	E-value: 4.9e-006	E-value: 2.5e-002	E-value: 4.8e+002
	Sites: 18	Sites: 51	Sites: 12	Sites: 18	Sites: 16	Sites: 7
Motif 5
	E-value: 1.8e+003	E-value: 5.7e+000	E-value: 4.0e+003	E-value: 4.4e-003	E-value: 3.1e+000	E-value: 2.3e+003
	Sites: 8	Sites: 18	Sites: 8	Sites: 28	Sites: 23	Sites: 12
