# Supplementary material for: Common analysis of direct RNA sequencinG CUrrently leads to misidentification of m5C at GCU motifs
Source: Life Sci Alliance. 2023 Nov 29;7(2):e202302201. doi: 10.26508/lsa.202302201 (PMC10687253; doi:10.26508/lsa.202302201)
Supplement: Supplementary file 4 [file LSA-2023-02201_TableS4.xlsx]

## Sheet: Sheet1
Supplementary Table S4. Quantification results from LC-MS/MS analysis of SINV IVT RNA.
Technical Replicate	pseudoU	rC	rU	m5C	rG	rA	m6A	m5C/rC
1	0	1819.62	1463.73	0	1645.3	1516.73	0	0
2	0	1937.21	1552.39	0	1675.87	1556.69	0	0
